# Supplementary material for: Developing a Warning Model of Potentially Inappropriate Medications in Older Chinese Outpatients in Tertiary Hospitals: A Machine-Learning Study
Source: J Clin Med. 2023 Mar 30;12(7):2619. doi: 10.3390/jcm12072619 (PMC10095456; doi:10.3390/jcm12072619)
Supplement: Supplementary file 1 [file jcm-12-02619-s001.zip]

Archive with 1 entries (1 files):
- jcm-2243390-supplementary.xlsx
