# Supplementary material for: Developing a Warning Model of Potentially Inappropriate Medications in Older Chinese Outpatients in Tertiary Hospitals: A Machine-Learning Study
Source: J Clin Med. 2023 Mar 30;12(7):2619. doi: 10.3390/jcm12072619 (PMC10095456; doi:10.3390/jcm12072619)
Supplement: Supplementary file 1 [file jcm-12-02619-s001.zip › jcm-2243390-supplementary.xlsx]

## Sheet: Sheet1
ONE.potentially inappropriate medication used in older adults
No	Organ System, Therapeutic Category, Drug(s)	Rationale	Recommendation
Anticholinergics
1	Anticholinergics： First-generation antihistamines Brompheniramine Carbinoxamine Chlorpheniramine Clemastine Cyproheptadine Dexbrompheniramine Dexchlorpheniramine Dimenhydrinate Diphenhydramine (oral) Doxylamine Hydroxyzine Meclizine Promethazine Pyrilamine Triprolidine	Highly anticholinergic; clearance reduced with advanced age, and tolerance develops when used as hypnotic; risk of confusion, dry mouth, constipation, and other anticholinergic effects or toxicity Use of diphenhydramine in situations such as acute treatment of severe allergic reaction may be appropriate	Avoid
2	Antiparkinsonian agents： Benztropine (oral) Trihexyphenidy	Not recommended for prevention or treatment of extrapyramidal symptoms with antipsychotics; more effective agents available for treatment of Parkinson disease	Avoid
3	Antispasmodics： Atropine (excludes ophthalmic) Belladonna alkaloids Clidinium-chlordiazepoxide Dicyclomine Homatropine (excludes opthalmic) Hyoscyamine Methscopolamine Propantheline Scopolamine	Highly anticholinergic, uncertain effectiveness	Avoid
Antithrombotics
4	Dipyridamole, oral short acting (does not apply to the extended-release combination with spirin)	May cause orthostatic hypotension; more effective alternatives available; IV form acceptable for use in cardiac stress testing	Avoid
Anti-infective
5	Nitrofurantoin	Potential for pulmonary toxicity, hepatoxicity, and peripheral neuropathy, especially with long-term use;safer alternatives available	Avoid in individuals with creatinine clearance ＜ 30ml/min or for long-term suppression
Cardiovascular
6	Peripheral alpha-1 blockers for treatment of hypertension Doxazosin Prazosin Terazosin	High risk of orthostatic hypotension and associated harms, especially in older adults; not recommended as routine treatment for hypertension; alternative agents have superior risk/benefit profile	Avoid use as an antihypertensive
7	Central alpha-agonists： Clonidine for first-line treatment of hypertension Other CNS alpha-agonists Guanabenz Guanfacine Methyldopa Reserpine(＞0.1mg/day )	High risk of adverse CNS effects; may cause bradycardia and orthostatic hypotension; not recommended as routine treatment for hypertension	Avoid other CNS alpha-agonists as listed
8	Disopyramide	May induce heart failure in older adults because of potent negative inotropic action; strongly anticholinergic; other antiarrhythmic drugs preferred	Avoid
9	Dronedarone	Worse outcomes have been reported in patients taking dronedarone who have permanent atrial fibrillation or severe or recently decompensated heart failure.	Avoid in individuals with permanent atrial fibrillation or severe or recently decompensated heart failure
10	Digoxin for first-line treatment of atrial fibrillation or of heart failure	Use in atrial fibrillation: should not be used as a first-line agent in atrial fibrillation, because there are safer and more effective alternatives for rate control supported by high-quality evidence. Use in heart failure: evidence for benefits and harms of digoxin is conflicting and of lower quality; most but not all of the evidence concerns use in HFrEF. There is strong evidence for other agen…	Avoid this rate control agent as first line therapy for atrial fibrillation Avoid as first-line therapy for heart failure If used for atrial fibrillation or heart failure, avoid dosages >0.125 mg/day Atrial fibrillation: low Heart failure: low Dosage ＞ 0.125 mg/d
11	Nifedipine, immediate release	Potential for hypotension; risk of precipitating myocardial ischemia	Avoid
12	Amiodarone	Effective for maintaining sinus rhythm but has greater toxicities than other antiarrhythmics used in atrial fibrillation; may be reasonable first-line therapy in patients with concomitant heart failure or substantial left ventricular hypertrophy if rhythm control is preferred over rate control	Avoid as first-line therapy for atrial fibrillation unless patient has heart failure or substantial left ventricular hypertrophy
Central nervous system
13	Antidepressants, alone or in combination Amitriptyline Amoxapine Clomipramine Desipramine Doxepin >6 mg/day Imipramine Nortriptyline Paroxetine Protriptyline Trimipramine	Highly anticholinergic, sedating, and cause orthostatic hypotension; safety profile of low-dose doxepin (≤6 mg/day) comparable to that of placebo	Avoid
14	Antipsychotics, first (conventional) and second (atypical) generation	Increased risk of cerebrovascular accident (stroke) and greater rate of cognitive decline and mortality in persons with dementia Avoid antipsychotics for behavioral problems of dementia or delirium unless nonpharmacological options (eg, behavioral interventions) have failed or are not possible and the older adult is threatening substantial harm to self or others	Avoid, except in schizophrenia or bipolar disorder, or for short-term use as antiemetic during chemotherapy
15	Barbiturates Amobarbital Butabarbital Butalbital Mephobarbital Pentobarbital Phenobarbital Secobarbita	High rate of physical dependence, tolerance to sleep benefits, greater risk of overdose at low dosages	Avoid
16	enzodiazepines Short and intermediate acting: Alprazolam Estazolam Lorazepam Oxazepam Temazepam Triazolam Long acting: Chlordiazepoxide (alone or in combination with amitriptyline or clidinium) Clonazepam Clorazepate Diazepam Flurazepam	Older adults have increased sensitivity to benzodiazepines and decreased metabolism of long acting agents; in general, all benzodiazepines increase risk of cognitive impairment, delirium, falls, fractures, and motor vehicle crashes in older adults May be appropriate for seizure disorders, rapid eye movement sleep behavior disorder, benzodiazepine withdrawal, ethanol withdrawal, severe generalized…	Avoid
17	Meprobamate	High rate of physical dependence; sedating	Avoid
18	Nonbenzodiazepine, benzodiazepine receptor agonist hypnotics (ie, “Z-drugs”) Eszopiclone Zaleplon Zolpidem	Nonbenzodiazepine benzodiazepine receptor agonist hypnotics (ie, Z drugs) have adverse events similar to those of benzodiazepines in older adults (eg, delirium, falls, fractures); increased emergency room visits/hospitalizations; motor vehicle crashes; minimal improvement in sleep latency and duration	Avoid
19	Ergoloid mesylates (dehydrogenated ergot alkaloids) Isoxsuprine	Lack of efficac	Avoid
Endocrine
20	Androgens Methyltestosterone Testosterone	Potential for cardiac problems; contraindicated in men with prostate cancer	Avoid unless indicated for confirmed hypogonadism with clinical symptoms Moderate Weak Desiccated thyroid
21	Desiccated thyroid	Concerns about cardiac effects; safer alternatives available	Avoid
22	Estrogens with or without progestins	Evidence of carcinogenic potential (breast and endometrium); lack of cardioprotective effect and cognitive protection in older women Evidence indicates that vaginal estrogens for the treatment of vaginal dryness are safe and effective; women with a history of breast cancer who do not respond to nonhormonal therapies are advised to discuss the risks and benefits of low-dose vaginal estrogen (dosag…	Avoid systemic estrogen (eg, oral and topical patch) Vaginal cream or vaginal tablets: acceptable to use low-dose intravaginal estrogen for management of dyspareunia, recurrent lower urinary tract infections, and other vaginal symptoms
23	Growth hormone	Impact on body composition is small and associated with edema,arthralgia, carpal tunnel syndrome, gynecomastia, impaired fasting glucose	Avoid, except for patients rigorously diagnosed by evidence-based criteria with growth hormone deficiency due to an established etiology
24	nsulin, sliding scale (insulin regimens containing only short- or rapid-acting insulin dosed according to current blood glucose levels without concurrent use of basal or long-acting insulin)	Higher risk of hypoglycemia without improvement in hyperglycemia management regardless of care setting. Avoid insulin regimens that include only short- or rapid acting insulin dosed according to current blood glucose levels without concurrent use of basal or long-acting insulin. This recommendation does not apply to regimens that contain basal insulin or long-acting insulin	Avoid
25	Megestrol	Minimal effect on weight; increases risk of thrombotic events and possibly death in older adults	Avoid
26	Sulfonylureas, long acting Chlorpropamide Glimepiride Glyburide (also known as glibenclamide)	Chlorpropamide: prolonged half-life in older adults; can cause prolonged hypoglycemia; causes SIADH Glimepiride and glyburide: higher risk of severe prolonged hypoglycemia in older adults	Avoid
Gastrointestinal
27	Metoclopramide	Can cause extrapyramidal effects, including tardive dyskinesia; risk may be greater in frail older adults and with prolonged exposure	Avoid, unless for gastroparesis with duration of use not to exceed 12 weeks except in rare cases
28	Mineral oil, given orally	Potential for aspiration and adverse effects; safer alternatives available	Avoid
29	Proton-pump inhibitors	Risk of Clostridium difficile infection and bone loss and fracture	Risk of Clostridium difficile infection and bone loss and fracture
Pain medications
30	Meperidine	Oral analgesic not effective in dosages commonly used; may have higher risk of neurotoxicity, including delirium,than other opioids; safer alternatives available	Avoid
31	Non–cyclooxygenase-selective NSAIDs, oral: Aspirin >325 mg/day Diclofenac Diflunisal Etodolac Fenoprofen Ibuprofen Ketoprofen Meclofenamate Mefenamic acid Meloxicam Nabumetone Naproxen Oxaprozin Piroxicam Sulindac Tolmetin	Increased risk of gastrointestinal bleeding or peptic ulcer disease in high-risk groups, including those >75 years or taking oral or parenteral corticosteroids, anticoagulants,or antiplatelet agents; use of proton-pump inhibitor or misoprostol reduces but does not eliminate risk. Upper gastrointestinal ulcers, gross bleeding, or perforation caused by NSAIDs occur in 1% of patients treated for 3-6…	Avoid chronic use, unless other alternatives are not effective and patient can take gastroprotective agent (proton-pump inhibitor or misoprostol)
32	Indomethacin Ketorolac, includes parenteral	Increased risk of gastrointestinal bleeding/peptic ulcer disease and acute kidney injury in older adults Indomethacin is more likely than other NSAIDs to have adverse CNS effects. Of all the NSAIDs, indomethacin has the most adverse effects	Avoid
33	Skeletal muscle relaxants Carisoprodol Chlorzoxazone Cyclobenzaprine Metaxalone Methocarbamol Orphenadrine	Most muscle relaxants poorly tolerated by older adults because some have anticholinergic adverse effects, sedation, increased risk of fractures; effectiveness at dosages tolerated by older adults questionable	Avoid
Genitourinary
34	Desmopressin	High risk of hyponatremia; safer alternative treatments	Avoid for treatment of nocturia or nocturnal polyuria
Two. potentially inappropriate medication used in older adults due to drug-disease or drug-syndrome interactions
No	Disease or Syndrome	Drug(s)	Rationale	Recommendation
Cardiovascula
35	Heart failure	Avoid: Cilostazol Avoid in heart failure with reduced ejection fraction: Nondihydropyridine CCBs (diltiazem,verapamil) Use with caution in patients with heart failure who are asymptomatic; avoid in patients with symptomatic heart failure: NSAIDs and COX-2 inhibitors Thiazolidinediones (pioglitazone, rosiglitazone) Dronedarone	Potential to promote fluid retention and/or exacerbate heart failure (NSAIDs and COX-2 inhibitors, nondihydropyridine CCBs, thiazolidinediones); potential to increase mortality in older adults with heart failure (cilostazol and dronedarone	As noted, avoid or use with caution
36	Syncope	AChEIs Nonselective peripheral alpha-1 blockers (ie, doxazosin, prazosin, terazosin) Tertiary TCAs Antipsychotics: Chlorpromazine Thioridazine Olanzapine	AChEIs cause bradycardia and should be avoided in older adults whose syncope may be due to bradycardia. Nonselective peripheral alpha-1 blockers cause orthostatic blood pressure changes and should be avoided in older adults whose syncope may be due to orthostatic hypotension. Tertiary TCAs and the antipsychotics listed increase the risk of orthostatic hypotension or bradycardia.	Avoid
Central nervous system
37	Delirium	Anticholinergics Antipsychoticsb Benzodiazepines Corticosteroids (oral and parenteral)c H2-receptor antagonists Cimetidine Famotidine Nizatidine Ranitidine Meperidine Nonbenzodiazepine, benzodiazepine receptor agonist hypnotics: eszopiclone, zaleplon, zolpidem	Avoid in older adults with or at high risk of delirium because of potential of inducing or worsening delirium Avoid antipsychotics for behavioral problems of dementia and/or delirium unless nonpharmacological options (eg, behavioral interventions) have failed or are not possible and the older adult is threatening substantial harm to self or others. Antipsychotics are associated with greater risk …	Avoid
38	Dementia or cognitive impairment	Anticholinergics Benzodiazepines Nonbenzodiazepine, benzodiazepine receptor agonist hypnotics Eszopiclone Zaleplon Zolpidem Antipsychotics, chronic and as-needed use	Avoid because of adverse CNS effects Avoid antipsychotics for behavioral problems of dementia and/or delirium unless nonpharmacological options (eg, behavioral interventions) have failed or are not possible and the older adult isthreatening substantial harm to self or others. Antipsychotics are associated with greater risk of cerebrovascular accident (stroke) and mortality in persons with dementia	Avoid
39	History of falls or fractures	Antiepileptics Antipsychoticsb Benzodiazepines Nonbenzodiazepine, benzodiazepine receptor agonist hypnotics Eszopiclone Zaleplon Zolpidem Antidepressants TCAs SSRIs SNRIs Opioids	May cause ataxia, impaired psychomotor function, syncope, additional falls; shorteracting benzodiazepines are not safer than long-acting ones. If one of the drugs must be used, consider reducing use of other CNS-active medications that increase risk of falls and fractures (ie, antiepileptics, opioid-receptor agonists, antipsychotics, antidepressants, nonbenzodiazepine and benzodiazepine receptor …	Avoid unless safer alternatives are not available; avoid antiepileptics except for seizure and mood disorders Opioids: avoid except for pain management in the setting of severe acute pain (eg, recent fractures or joint replacement)
40	Parkinson diseas	Antiemetics Metoclopramide Prochlorperazine Promethazine All antipsychotics (except quetiapine, clozapine, pimavanserin)	Dopamine-receptor antagonists with potential to worsen parkinsonian symptoms Exceptions: Pimavanserin and clozapine appear to be less likely to precipitate worsening of Parkinson disease. Quetiapine has only been studied in low-quality clinical trials with efficacy comparable to that and to that of clozapine in two others	Avoid
Gastrointestinal
41	History of gastric or duodenal ulcers	Aspirin >325 mg/day Non–COX-2–selective NSAID	May exacerbate existing ulcers or cause new/additional ulcers	Avoid unless other alternatives are not effective and patient can take gastroprotective agent (ie, proton-pump inhibitor or misoprostol)
Kidney/urinary tract
42	Chronic kidney disease stage 4 or higher (creatinine clearance <30 mL/min)	NSAIDs (non-COX and COX selective, oral and parenteral, nonacetylated salicylates)	May increase risk of acute kidney injury and further decline of renal function	Avoid
43	Urinary incontinence (all types) in wom	Estrogen oral and transdermal (excludes intravaginal estrogen) Peripheral alpha-1 blockers Doxazosin Prazosin Terazosin	Lack of efficacy (oral estrogen) and aggravation of incontinence (alpha-1 blockers)	Avoid in women
44	Lower urinary tract symptoms, benign prostatic hyperplasi	Strongly anticholinergic drugs, except antimuscarinics for urinary incontinence	May decrease urinary flow and cause urinary retention	Avoid in men
Three. drugs to be used with caution in older adults
No	Drug(s)	Rationale	Recommendation
45	Aspirin for primary prevention of cardiovascular disease and colorectal cancer	Risk of major bleeding from aspirin increases markedly in older age. Several studies suggest lack of net benefit when used for primary prevention in older adult with cardiovascular risk factors, but evidence is not conclusive. Aspirin is generally indicated for secondary prevention in older adults with established cardiovascular disease.	Use with caution in adults ≥70 years
46	Dabigatran Rivaroxaban	Increased risk of gastrointestinal bleeding compared with warfarin and reported rates with other direct oral anticoagulants when used for long-term treatment of VTE or atrial fibrillation in adults ≥75 years.	Use with caution for treatment of VTE or atrial fibrillation in adults ≥75 years
47	Prasugrel	Increased risk of bleeding in older adults; benefit in highest-risk older adults (eg, those with prior myocardial infarction or diabetes mellitus) may offset risk when used for its approved indication of acute coronary syndrome to be managed with percutaneous coronary intervention.	Use with caution in adults ≥75 years
48	Antipsychotics Carbamazepine Diuretics Mirtazapine Oxcarbazepine SNRIs SSRIs TCAs Tramadol	May exacerbate or cause SIADH or hyponatremia; monitor sodium level closely when starting or changing dosages in older adults	Use with caution
49	Dextromethorphan/quinidine	Limited efficacy in patients with behavioral symptoms of dementia (does not apply to treatment of PBA). May increase risk of falls and concerns with clinically significant drug interactions. Does not apply to treatment of pseudobulbar affect.	Use with caution
50	Trimethoprim-sulfamethoxazole	Increased risk of hyperkalemia when used concurrently with an ACEI or ARB in presence of decreased creatinine clearance	Use with caution in patients on ACEI or ARB and decreased creatinine clearance
Four. potentially clinically important drug-drug interactions
No	Oject Drug and Class	Interacting Drug and Class	Risk Rationale	Recommendation
51	RAS inhibitor (ACEIs, ARBs, aliskiren) or potassium-sparing diuretics (amiloride, triamterene)	Another RAS inhibitor (ACEIs, ARBs, aliskiren)	Increased risk of hyperkalemia	Avoid routine use in those with chronic kidney disease stage 3a or high
52	Opioids	Benzodiazepines	Increased risk of overdose	Avoid
53	Opioids	Gabapentin, pregabalin	Increased risk of severe sedation-related adverse events, including respiratory depression and death	Avoid; exceptions are when transitioning from opioid therapy to gabapentin or pregabalin, or when using gabapentinoids to reduce opioid dose, although caution should be used in all circumstances
54	Anticholinergic	Anticholinergic	Increased risk of cognitive decline	Avoid; minimize number of anticholinergic drugs
55	Antidepressants (TCAs, SSRIs, and SNRIs) Antipsychotics Antiepileptics Benzodiazepines and nonbenzodiazepine, benzodiazepine receptor agonist hypnotics (ie, “Z-drugs”) Opioids	Any combination of three or more of these CNS-active drugs	Increased risk of falls (all) and of fracture (benzodiazepines and nonbenzodiazepine, benzodiazepine receptor agonist hypnotics)	Avoid total of three or more CNS-active drugsa; minimize number of CNS-active drug
56	Corticosteroids, oral or parenteral	NSAIDs	Increased risk of peptic ulcer disease or gastrointestinal bleeding	Avoid; if not possible, provide gastrointestinal protectio
57	Lithium	ACEIs	Increased risk of peptic ulcer disease or gastrointestinal bleeding	Avoid; if not possible, provide gastrointestinal protection
58	Lithium	Loop diuretics	Increased risk of lithium toxicity	Avoid; monitor lithium concentrations
59	Peripheral α-1 blockers	Loop diuretics	Increased risk of urinary incontinence in older women	Avoid in older women, unless conditions warrant both drugs
60	Phenytoin	Trimethoprim-sulfamethoxazole	Increased risk of phenytoin toxicity	Avoid
61	Theophylline	Cimetidine	Increased risk of theophylline toxicity	Avoid
62	Theophylline	Ciprofloxacin	Increased risk of theophylline toxicity	Avoid
63	Warfarin	Amiodarone	Increased risk of bleeding	Avoid when possible; if used together, monitor INR closel
64	Warfarin	Ciprofloxacin	Increased risk of bleeding	Avoid when possible; if used together, monitor INR closel
65	Warfarin	Macrolides (excluding azithromycin)	Increased risk of bleeding	Avoid when possible; if used together, monitor INR closel
66	Warfarin	Trimethoprim-sulfamethoxazole	Increased risk of bleeding	Avoid when possible; if used together, monitor INR closel
67	Warfarin	NSAIDs	Increased risk of bleeding	Avoid when possible; if used together, monitor INR closel
Five. medications that should be avoided or the dosage of which should be reduced with varying levels of kidney function in older adults
No	Medication Class and Medication	Creatinine Clearance at Which Action Required, mL/min	Rationale	Recommendation
Anti-infective
68	Ciprofloxacin	＜ 30	Increased risk of CNS effects (eg, seizures, confusion) and tendon rupture	Doses used to treat common infections typically require reduction when CrCl <30 mL/min
69	Trimethoprim-sulfamethoxazole	＜ 30	Increased risk of worsening of renal function and hyperkalemia	Reduce dose if CrCl 15-29 mL/min Avoid if CrCl <15 mL/min
Cardiovascular or hemostasis
70	Amiloride	＜ 30	Increased potassium and decreased sodium	Avoid
71	Apixaban	<25	Lack of evidence for efficacyand safety in patients with a CrCl <25 mL/min	Avoid
72	Dabigatran	<30	Lack of evidence for efficacy and safety in individuals with a CrCl <30 mL/min. Label dose for patients with a CrCl 15-30 mL/min based on pharmacokinetic data.	Avoid; dose adjustment advised when CrCl >30 mL/min in the presence of drug-drug interactions
73	Dofetilide	<60	QTc prolongation and torsade de pointes	Reduce dose if CrCl 20-59 mL/min Avoid if CrCl <20 mL/min
74	Edoxaban	15 ～ 50，＜ 15 or ＞ 95	Lack of evidence of efficacy or safety in patients with a CrCl <30 mL/min	Reduce dose if CrCl 15-50 mL/min Avoid if CrCl <15 or >95 mL/min
75	Enoxaparin	<30	Increased risk of bleeding	Reduce dose
76	Fondaparinux	<30	Increased risk of bleeding	Avoid
77	Rivaroxaban	<50	Lack of efficacy or safety evidence in patients with a CrCl <30 mL/min	Nonvalvular atrial fibrillation: reduce dose if CrCl 15-50 mL/min; avoid if CrCl <15 mL/min Venous thromboembolism treatment and for VTE prophylaxis with hip or knee replacement: avoid if CrCl <30 mL/min
78	Spironolactone	<30	Increased potassium	Avoid
79	Triamterene	<30	Increased potassium and decreased sodium	Avoid
Central nervous system and analgesics
80	Duloxetine	<30	Increased gastrointestinal adverse effects (nausea, diarrhea)	Avoid
81	Gabapentin	<60	CNS adverse effects	Reduce dose
82	Levetiracetam	≤80	CNS adverse effects	Reduce dose
83	Pregabalin	<60	CNS adverse effects	Reduce dose
84	Tramadol	<30	CNS adverse effects	Reduce dose; monitor for adverse effects
Gastrointestinal
85	Cimetidine	<50	Mental status changes	Reduce dose
86	Famotidine	<50	Mental status changes	Reduce dose
87	Nizatidine	<50	Mental status changes	Reduce dose
88	Ranitidine	<50	Mental status changes	Reduce dose
Hyperuricemia
89	Colchicin	<30	Gastrointestinal, neuromuscular, bone marrow toxicity	Reduce dose; monitor for adverse effects
90	Probenecid	<30	Loss of effectiveness	Avoid
	Six. Drugs With Strong Anticholinergic Properties
No	Medication Class	Drug
91	Antiarrhythmic	Disopyramide
92	Antidepressants	Amitriptyline, amoxapine, clomipramine, desicpramine, doxepine (> 6mg), imipramine, nortriptyline, paroxetine, protiline, tramipramine
93	Antiemetics	Perphenazine, promethazine
94	Antihistamines (first generation)	Bromopheniramine, carbisamine, chlorpheniramine, Cremartin, Cyproheptadine, dexbromopheniramine, dexchlorpheniramine, Zononin, Diphenhydramine (oral), antisensitivity, hydroxyzine, chlorine Phenylmethazine, Cli-librium, dicyclic amine, metatropine (excluding ophthalmic use), scopolamine, methylscopolamine, propylamine, promethazine, mepiramine, triplidine
95	Antimuscarinics(urinary incontinence)	Dafenaxin, Forstrodin, flavonoids piperidol, oxybutynin, Solinaxin, Tolterodine, trisloramine
96	Antiparkinsonian agents	Benzotropine, Trihexyphenidyl
97	Antipsychotics	Chlorpromazine, clozapine, loxapine, olanzapine, Perphenazine, thiridazine, triflurazine
98	Antispasmodics	Atropine (excl. ocular), Belladonna alkaloids, scopolamine (excl. ocular)
99	Skeletal muscle relaxants	Cyclobenzarine, Orphenadrine
